# Supplementary material for: FUS Microphase Separation: Regulation by Nucleic Acid Polymers and DNA Repair Proteins
Source: Int J Mol Sci. 2022 Oct 30;23(21):13200. doi: 10.3390/ijms232113200 (PMC9654039; doi:10.3390/ijms232113200)
Supplement: Supplementary file 1 [file ijms-23-13200-s001.zip]

Archive with 1 entries (1 files):
- ijms-1930320-supplementary.pdf
